# Supplementary material for: Peroxiredoxin 2 Ameliorates AβO-Mediated Autophagy by Inhibiting ROS via the ROS–NRF2–p62 Pathway in N2a-APP Swedish Cells
Source: Antioxidants (Basel). 2022 Sep 23;11(10):1889. doi: 10.3390/antiox11101889 (PMC9598687; doi:10.3390/antiox11101889)
Supplement: Supplementary file 1 [file antioxidants-11-01889-s001.zip]

Archive with 1 entries (1 files):
- antioxidants-1911327-supplementary.pdf
